# Supplementary material for: A systematic review of factors affecting wildlife survival during rehabilitation and release
Source: PLoS One. 2022 Mar 17;17(3):e0265514. doi: 10.1371/journal.pone.0265514 (PMC8929655; doi:10.1371/journal.pone.0265514)
Supplement: S6 Table — (XLSX) [file pone.0265514.s007.xlsx]

## Sheet: Rehabilitation article summary
Author	Year	Title	Journal	Reference type	Inclusion?	Assesses rehabilitation period?	Assesses post-release period?	Treatment factor (other than rehab)	Retrospective analysis?	Class	Order	Animal type	Animal common name	Animal Scientific Name	Trophic level	Adult body size (kg)	Adult weight class	Diel activity	Sample size (rehab)	Sample size (post-release)	Control group sample size	Country	Location	Location2	Reason for entry to care	Phase assessed	Time in care	Time in care (days)	Survival to be released	Unassisted death in care	Recovered but not released	Survival at end of care/rehab (%)	Release method	Post-release Monitoring method	Post release Monitoring duration	Post-release monitoring (years)	Survival post-release	Short-term survival post-release ( %)	Long-term survival post-release (%)	Post-release survival measure	Control survival post-release	Factors associated with survival	Factors ass. with survival type	Causes of mortality in care	Causes of mortality post-release
Sherley, R.B., Waller, L.J., Strauss, V., Geldenhuys, D., Underhill, L.G. & Parsons, N.J.	2014	Hand-rearing, release and survival of African penguin chicks abandoned before independence by moulting parents. PLoS One 9: e110794. DOI: 10.1371/journal.pone.0110794.	PLoS ONE	Journal Article	Yes	Yes	Yes	None	No	Aves	Sphenisciformes	Penguin	African penguin	Spheniscus demersus	2. Carnivore	3.1	Small	Diurnal	1322	1117		South Africa	Africa	Western cape	Abandoned	Both	Mean 44 days and 48 days	45	91% and 73%	0.1551	0	84		Resighting	1 year	1	Annual survival 0.32 s.e. 0.08		32	Annual survival rate				Avian malaria, bacterial diseases, avian pox, fungal diseases, emaciation, muliple organ infection, pododermatitis and unknown causes.	Not provided
Underhill, L.G., Bartlett, P.A., Baumann, L., Crawford, R.J.M., Dyer, B.M., Gildenhuys, A., Nel, D.C., Oatley, T.B., Thornton, M., Upfold, L., Williams, A.J., Whittington, P.A., Wolfaardt, A.C.,	1999	Mortality and survival of African penguins Spheniscus demersus involved in the Apollo Sea oils spill: an evaluation of rehabilitation efforts. Ibis 141, 29–37.	Ibis	Journal Article	Yes	Yes	Yes	None	No	Aves	Sphenisciformes	Penguin	African penguin	Spheniscus demersus	2. Carnivore	3.1	Small	Diurnal	10000	5213		South Africa	Africa	Dassen Island	Oiling	Both			0.46			46		Resighting	2 years	2	65% at 1 month, 52% in 2 years	65	52	Known to be alive		Lack of adequate waterproofing after cleaning led to unsuccessful releases	Intervention	Not provided	Predation by seal, entangled in debris, due to oiling and unknown causes
Parsons, N. J., Vanstreels, R. E. T., & Schaefer, A. M. ().	2018	Prognostic indicators of rehabilitation outcomes for adult African Penguins (Spheniscus demersus). Journal of Wildlife Diseases, 54, 54– 65. https:// doi.org/10.7589/2017- 06- 146	Journal of Wildlife Diseases	Journal Article	Yes	Yes	No	None	Yes	Aves	Sphenisciformes	Penguin	African Penguin	Spheniscus demersus	2. Carnivore	3.1	Small	Diurnal	3657			South Africa	Africa	Cape Town	Oiling, injury, debilitation, molt	Rehabilitation	24 days (medfian)	24	83.3 +/- 7.5%	0.0982		83.3										Individuals with the following characteristics were less likely to survive: admission during summer and spring, admission due to molt or debilitation, low body mass, hematocrit or total plasma protein upon admission, or positive Plasmodium diagnosis during rehabilitation.	Event-related; Intrinsic	Initial ailment resulted in death or euthanasia	NA
Parsons, N.J., Underhill, L.G.,	2005	Oiled and injured African penguins Spheniscus demersus and other seabirds admitted for rehabilitation in the Western Cape, South Africa, 2001 and 2002. African Journal of Marine Science 27, 289–296.	African Journal of Marine Science	Journal Article	Yes	Yes	No	None	Yes	Aves	Sphenisciformes	Penguin	African Penguin	Spheniscus demersus	2. Carnivore	3.1	Small	Diurnal	1772			South Africa	Africa	Western cape	Oiling	Rehabilitation	33 days	33	0.86			86										No correlation between extent of oiling and rehabilitation outcome. Survival has improved with increased veterinary knowledge and experience	Intervention	Initial ailment resulted in death or euthanasia	NA
Howard, A., Hirschauer, M., Monadjem, A., Forbes, N., & Wolter, K.	2020	Injuries, mortality rates, and release rates of endangered vultures admitted to a rehabilitation center in South Africa.	Journal of Wildlife Rehabilitation	Journal Article	Yes	Yes	No	None	Yes	Aves	Accipitriformes	Bird	African white-backed vulture	Gyps africanus	3. Apex predators	5.4	Small	Diurnal	132			South Africa	Africa	VulPro, a vulture rehabilitation facility in South Africa	Powerline electrocutions and collisions and poisoning	Rehabilitation	291 days	291	27.27			27.27										The cause of injury greatly influenced the recovery period and was a predictive factor in release rates.	Event-related	Initial ailment resulted in death or euthanasia
Naidoo, V., Wolter, K., Espie, I., & Kotze, A. ().	2011	Vulture rescue and rehabilitation in South Africa: An urban perspective. Journal of the South African Veterinary Association, 82, 24– 31. https://doi.org/10.4102/ jsava.v82i1.64	Journal of the South African Veterinary Association	Journal Article	Yes	Yes	No	None	Yes	Aves	Accipitriformes	Bird	African white-backed vulture	Gyps africanus	3. Apex predators	5.4	Small	Diurnal	38			South Africa	Africa	Pretoria	Collision with powerlines, exhaustion	Rehabilitation						26.3										Degree of injury impacted survival, fractures reduced release rate	Event related	Initial ailment resulted in death or euthanasia	NA
Anderson, D.W., Newman, S.H., Kelly, P.R., Herzog, S.K., Lewis, K.P.,	2000	An experimental soft-release of oil-spill rehabilitated American coots (Fulica americana): I. Lingering effects on survival, condition and behavior. Environ. Pollut. 107, 285–294.	Environmental pollution (1987)	Journal Article	Yes	Yes	Yes	Different release locations to allow a sub sample to be exposed to handling.	No	Aves	Gruiformes	Bird	American coot	Fulica americana	2. Omnivore	0.628-0.848	Small	Diurnal	78	37	38	USA	North America	San Gabriel River, near Norwalk, CA	Oiling	Both			0.6			60	Soft	Radio/GPS tracking	4 months	0.33	0.49			Status of each radio-collar accounted for	0.76			NA	Predation (unknown source), infections and other physiological imbalances
Haynes E, Erb HN, Nevis J.	2013	Statistical analysis of juvenile American robin rehabilitation at Willowbrook Wildlife Center, Illinois, USA: can admission weight be used to predict rehabilitation outcome? J Wildlife Rehabil. ;33(1):19–23.	Journal of Wildlife Rehabilitation	Journal Article	Yes	Yes	No	None	Yes	Aves	Passeriformes	Bird	American robin	Turdus migratorius	2. Omnivore	0.078 - 0.112	Small	Diurnal	688			USA	North America	Illinois	Orphaned	Rehabilitation			0.47		0	47										Surviving birds were 5g heavier than non-survivors.	Event-related	Initial ailment resulted in death or euthanasia	NA
Martell M, Redig P, Nibe J, Buhl G and Frenzel D	1991	Survival and movement of released rehabilitated bald eagles. Journal of Raptor Research 25: 72-76	Biological Conservation	Journal Article	Yes	No	Yes	None	No	Aves	Accipitriformes	Bird	Bald eagle	Haliaeetus leucocephalus	3. Apex predators	4.7 - 6.4	Medium	Diurnal		19		USA	North America	Mississipi River, Minnesota	Injured	Post-release								Radio/GPS tracking	6 weeks	0.12	68.4% >6 weeks	68.4		Known to be alive		Choosing a release site where the bird may be in competition with others, is forced to fly a great distance, or is marginal habitat may be a disadvantage.	Release environment	NA	Caught in a mammal trap, poisoned, and unknown causes.
Harris, M. C., and J. M. Sleeman ().	2007	Morbidity and mortality of Bald Eagles (Haliaeetus leucocephalus) and Peregrine Falcons (Falco peregrinus) admitted to the Wildlife Center of Virginia, 1993–2003. Journal of Zoo and Wildlife Medicine 38:62–66.	Journal of Zoo and Wildlife Medicine	Journal Article	Yes	Yes	No	None	Yes	Aves	Accipitriformes	Bird	Bald eagles and peregrine falcons	Haliaeetus leucocephalus and Falco peregrinus	3. Apex predators	1.5 - 6.3	Medium	Diurnal	111			USA	North America	Wildlife Center of Virginia	Trauma, toxicosis, infectious disease, orphaned.	Rehabilitation			0.39	0.2	0.13	52										Not provided		Initial ailment resulted in death or euthanasia	NA
Montesdeoca, N., P. Calabuig, J. A. Corbera, J. E. Cooper and J. Orós	2017	Causes of morbidity and mortality, and rehabilitation outcomes of birds in Gran Canaria Island, Spain	Bird Study	Journal Article	Yes	Yes	No	None	Yes	Aves	Various orders	Bird	Birds				Small	Diurnal	2390			Spain	Europe	Gran Canaria Island	Trauma, metabolic/nutritional disorder, orphaned young birds, infectious/parasitic disease, crude oil, poisoning/intoxication, glue trapping, captivity, other causes, and unknown/undetermined.	Rehabilitation			0.54	0.2653	0.0276	57										Cause of admission and associated prognosis determine the survival rates.	Event-related	Initial ailment resulted in death or euthanasia	NA
Baker, P. J., R. Thompson and A. Grogan	2018	Survival rates of cat-attacked birds admitted to RSPCA wildlife centres in the UK: Implications for cat owners and wildlife rehabilitators	Animal Welfare	Journal Article	Yes	Yes	No	None	Yes	Aves	Various orders	Bird	Birds				Small	Diurnal	3597			UK	Europe	Four RSPCA wildlife centres in the UK	Cat attack	Rehabilitation			0.22		Not specified	22										Survival to release was reduced for wood pigeons, adults, birds delivered by the public, and for one of 4 wildlife centres.	Intrinsic; intervention	Initial ailment resulted in death or euthanasia	NA
Le Souef, A.; Holyoake, C.; Vitali, S.; Warren, K.	2015	Presentation and prognostic indicators for free-living black cockatoos (Calyptorhynchus SPP.) admitted to an Australian Zoo Veterinary Hospital over 10 years	Journal of Wildlife Diseases	Journal Article	Yes	Yes	No	None	Yes	Aves	Psittaciformes	Bird	Black cockatoo	Calyptorhynchus spp.	1. Herbivore	0.72	Small	Diurnal	565			Australia	Oceania	Perth, WA	Trauma, vehicle strike, gunshot, orphaned, metabolic bone disease, tree felling, predation	Pre-release			43% survived to rehabilitation, 47% euthanized, 10% died spontaneously	0.1		43	N/A		Not examined		Not examined			NA		Anemia and paralysis-paresis reduced likelihood of survival, while superficial soft tissue injury was associated with increased survival.	Event-related	Initial ailment resulted in death or euthanasia	NA
Anderson, D.W., Gress, F., Fry, D.M.,	1996	Survival and dispersal of oiled brown pelicans after rehabilitation and release. Marine Pollution Bulletin 32, 711–718.	Marine Pollution Bulletin	Journal Article	Yes	No	Yes	None	No	Aves	Pelecaniformes	Bird	California brown pelican	Pelecanus occidentalis californicus	2. Carnivore	3.2 - 3.7	Small	Diurnal		111	19	USA	North America	San Pedro Bay, California	Oiling	Post-release							Not specified	Radio/GPS tracking and resighting	2 years (6 months with radio transmitters)	2	9% accounted for		0.09	Known to be alive	53% accounted for	Indication that juveniles survived better than adults. De-oiling methods are not sufficient.	Intrinsic; Intervention related	NA	Likely to be long term effects of oil exposure
Altwegg, R., R. J. M. Crawford, L. G. Underhill and A. J. Williams	2008	Long-term survival of de-oiled Cape gannets Morus capensis after the Castillo de Bellver oil spill of 1983	Biological Conservation	Journal Article	Yes	Yes	Yes	None	No	Aves	Suliformes	Bird	Cape gannet	Morus capensis	2. Carnivore	2.9 - 3.1	Small	Diurnal	1297	138	5726	South Africa	Africa	Malgas Island. Castillo de Bellver oil spill of 1983	Oiling	Both	Up to 2 months	≤ 60	0.65		Not specified	65		Recapture	6 years	6	Mean annual survival 0.855 se 0.03		85.5	Mean annual survival	Unoiled gannets 0.88 se 0.02	Moved rapidly to rescue centre; released close to breeding locations; large body size lends robustness to this species; no need for migration.	Intervention related; Intrinsic; Release environment	Not provided	Not provided
Altwegg, R., R. J. M. Crawford, L. G. Underhill and A. J. Williams	2008	Long-term survival of de-oiled Cape gannets Morus capensis after the Castillo de Bellver oil spill of 1983			Yes	Yes	Yes	None	No	Aves	Suliformes	Bird	Cape gannet	Morus capensis	2. Carnivore	2.9 - 3.1	Small	Diurnal	194	24	4832	South Africa	Africa	Bird Island. Castillo de Bellver oil spill of 1983	Oiling	Both	Up to 2 months	≤ 60	0.65		Not specified	65		Recapture	6 years	6	Mean annual survival of 0.88 se 0.02		88	Mean annual survival	Unoiled gannets 0.90 se 0.02	Moved rapidly to rescue centre; released close to breeding locations; large body size lends robustness to this species; no need for migration.	Intervention related; Intrinsic; Release environment	Not provided	Not provided
Monadjem, A., K. Wolter, W. Nesser, and A. Kane ().	2014	Effect of rehabilitation on survival rates of endangered Cape Vultures. Animal Conservation 17:52–60.	Animal Conservation	Journal Article	Yes	No	Yes	None	No	Aves	Accipitriformes	Bird	Cape Griffon vulture	Gyps coprotheres	2. Carnivore	8.2	Medium	Diurnal		163	242	South Africa	Africa	Magaliesberg mountain range	Poisoning, poaching, collision, electrocution	Post-release	68 days	68						Radio/GPS tracking	6 years	6	Annual survival rate 74.8% (+/- 8.1%)		74.8	Annual survival rate	91.3% (+/- 6.3%)	Not provided		NA	Not provided
Howard, A., Hirschauer, M., Monadjem, A., Forbes, N., & Wolter, K.	2020	Injuries, mortality rates, and release rates of endangered vultures admitted to a rehabilitation center in South Africa.			Yes	Yes	No	None	Yes	Aves	Accipitriformes	Bird	Cape Griffon vulture	Gyps coprotheres	2. Carnivore	8.2	Medium	Diurnal	560			South Africa	Africa	VulPro, a vulture rehabilitation facility in South Africa	Weather-related injuries	Rehabilitation	110 - 114	110 - 114	47.5			47.5										The cause of injury greatly influenced the recovery period and was a predictive factor in release rates.	Event-related	Initial ailment resulted in death or euthanasia
Naidoo, V., Wolter, K., Espie, I., & Kotze, A. ().	2011	Vulture rescue and rehabilitation in South Africa: An urban perspective. Journal of the South African Veterinary Association, 82, 24– 31. https://doi.org/10.4102/ jsava.v82i1.64			Yes	Yes	No	None	Yes	Aves	Accipitriformes	Bird	Cape Griffon vulture	Gyps coprotheres	2. Carnivore	8.2	Medium	Diurnal	162			South Africa	Africa	Pretoria	Collision with powerlines, exhaustion	Rehabilitation			38.9% and 26.3%		42% and 65.8%	38.9										Degree of injury impacted survival, fractures reduced release rate	Event related	Initial ailment resulted in death or euthanasia	NA
Groom, Christine J; Warren, Kristin; Mawson, Peter R	2018	Survival and reintegration of rehabilitated Carnaby's cockatoos Zanda latirostris into wild flocks	Bird Conservation International	Journal Article	Yes	No	Yes	None	No	Aves	Psittaciformes	Bird	Carnaby's cockatoo	Zanda latirostris	1. Herbivore	0.75	Small	Diurnal	760	23		Australia	Oceania	Western Australia	Traumatic injury	Post-release	Mean 337 days (103 days - 1246 days)	337	19.1% released			19.1	Soft	Radio-tracked	3 years 9 months [1]	3.75	73% annual survival rate compared to 61% for wild females and 69% for wild males		73	Kaplan-Meier annual survival rate		Forming an aviary flock prior to release, releasing to a wild flock or population congregation areas, and housing juveniles with 'nanny' birds prior to release	Release environment; Intervention-related	Initial ailment resulted in death or euthanasia	Illegally shot, vehicle collision, and unknown.
Sós-Koroknai, V., J. Gál, M. Marosán, T. Tóth and E. Sós	2020	Causes of morbidity of Common Buzzards (Buteo buteo) and Long-Eared Owls (Asio otus) at a Hungarian wildlife rescue centre between 2014 and 2016	Biharean Biologist	Journal Article	Yes	Yes	No	None	Yes	Aves	Accipitriformes	Bird	Common Buzzard	Buteo buteo	2. Carnivore	1.2 - 1.4	Small	Diurnal	42			Hungary	Europe	Wildlife Rescue Center at the Budapest Zoo and Botanical Garden in Hungary	Traumatic injuries, electrocution, orphaned, disease, intoxication	Rehabilitation			31% buzzards, 37.1% owls	0.286	9.5% and 20%	31										Orphaned juvenile birds had the best chance of survival	Event related	Initial ailment resulted in death or euthanasia	NA
Sos-Koroknai, V., N. Solymosi, E. Kriko, T. Toth, M. Marosan and E. Sos	2020	Examination of morbidity and the incidence of electrocution in Common Kestrels (Falco tinnunculus) admitted to the Wildlife Rescue Centre at the Budapest Zoo and Botanical Garden between 2014 and 2016	Magyar Allatorvosok Lapja	Journal Article	Yes	Yes	No	None	Yes	Aves	Falconiformes	Bird	Common Kestrel	Falco tinnunculus	2. Carnivore	0.18 - 0.26	Small	Diurnal	108			Hungary	Europe	Wildlife Rescue Centre at the Budapest Zoo and Botanical Garden	Electrocution, traumatic injury	Rehabilitation			0.315	0.231	0.111	42.6										Prognosis was poor for electrocution victims (difficult to successfully treat)	Event-related	Initial ailment resulted in death or euthanasia	NA
Kelly, A. and M. Bland	2006	Admissions, diagnoses, and outcomes for Eurasian Sparrowhawks (Accipiter nisus) brought to a wildlife rehabilitation center in England	Journal of Raptor Research	Journal Article	Yes	Yes	No	None	Yes	Aves	Accipitriformes	Bird	Eurasian Sparrowhawk	Accipiter nisus	2. Carnivore	0.22	Small	Diurnal	205			UK	Europe	RSPCA Stapeley Grange Wildlife Centre	Traumatic injury from collision, unknown origin traumatic injury, grounded, other	Rehabilitation			0.24	0.21	0	24										Reason for admission had no effect on the likelihood of survival, whereas clinical diagnosis did (fractures reduced survival). Female sparrowhawks more likely to be released	Event related; Intrinsic	Initial ailment resulted in death or euthanasia	NA
Rogers, D. I.; Battley, P. F.; Sparrow, J.; Koolhaas, A.; Hassell, C. J.	2004	Treatment of capture myopathy in shorebirds: a successful trial in northwestern Australia	Journal of Field Ornithology	Journal Article	Yes	Yes	Yes	None	No	Aves	Charadriiformes	Bird	Great Knots (Calidris tenuirostris), Red Knots (C. canutus), Bar-tailed Godwits (Limosa lapponica), and Red-necked Stints (C. ruficollis)	Calidris tenuirostris, C. canutus, Limosa lapponica, and C. ruficollis	2. Carnivore	0.14 - 0.32	Small	Diurnal	15	12	130	Australia	Oceania	Roebuck Bay, NW Australia	Capture myopathy during banding research	Both	6-14 days	6 to 14	0.8	0.0667		80	Hard	Resighted	6 months	0.5	50% seen 6 months later, compared to 52% controls	50		Known to be alive		Suitable recovery environment and care supports survival. Weight loss in captivity may prevent migration and lead to starvation.	Intervention-related	Initial ailment resulted in death or euthanasia	Unknown
CAMPHUYSEN, K., P DUIVEN, M. P HARRIS, AND M. F LEOPOLD.	1997	Recoveries of guillemots ringed in the Netherlands: the survival of rehabilitated oiled seabirds. Sula 11: 157-174.	Sula	Journal Article	Yes	No	Yes	None	No	Aves	Charadriiformes	Bird	Guillemot	Uria aalge	2. Carnivore	0.99-1.2	Small	Diurnal		1723		Netherlands	Europe		Oiling	Post-release								Resighting	1 year	1	0.22		22	Ring recovery analysis		Adult birds survived for longer	Intrinsic	NA	Not provided
WERNHAM, C. V., W. J. PEACH, AND S. J. BROWN.	1997	Survival of rehabilitated guillemots. British Trust for Ornithology Research Report 186:1-40.		Research Report	Yes	No	Yes	None	No	Aves	Charadriiformes	Bird	Guillemot	Uria aalge	2. Carnivore	0.99-1.2	Small	Diurnal		309		UK	Europe	Wales	Oiling	Post-release								Recovery of banded birds	381 days	1.04	Average survival of 7 days. 17% survival rate at 30 days, Annual survival 0.6%	17	0.6	Annual survival rate	73% annual survival rate	Oil removal procedures were not adequate	Intervention	NA	Unresolved effects of oiling and cleaning (although not known)
Grogan, A., M. J. Pulquério, M. J. Cruz, P. Oaten, R. Thompson, M. Grantham, T. Thomas, R. Atkinson and A. Kelly	2011	Factors Affecting the Welfare and Rehabilitation of Oiled Murres (Uria aalge) in England and Wales, UK.		Conference Proceedings	Yes	Yes	No	None	Yes	Aves	Charadriiformes	Bird	Guillemot	Uria aalge	2. Carnivore	0.99-1.2	Small	Diurnal	3798			UK	Europe	RSPCA centres in England	Oiling	Rehabilitation	48.6 days	48.6	33.7	0.167	0	33.7										Murres that were heavier when they arrived at the rehabilitation center had an increased probability of being released back into the wild. fully molted (adult) individuals had a higher chance of surviving the rehabilitation process than molting birds or those with white heads. birds that were pre-cleaned had an increased chance of being released. More murres survived the rehabilitation process if…	Event-related; Intervention; Intrinsic	Initial ailment resulted in death or euthanasia	NA
Newman, S.H., Golightly, R.T., Craig, E.N., Carter, H.R., Kreuder, C.,	2004	The Effects of Petroleum Exposure and Rehabilitation on Post-Release Survival, Behavior, and Blood Health Indices: A Common Murre (Uria aalge) Case Study Following The Stuyvesant Petroleum Spill. Final Report. Oiled Wildlife Care Network, Wildlife Health Center, 1 Shields Avenue, School of Veterinary Medicine, University of California, Davis, CA 95616. pp. 1–46.		Report	Yes	No	Yes	None	No	Aves	Charadriiformes	Bird	Guillemot	Uria aalge	2. Carnivore	0.99-1.2	Small	Diurnal	550	31	25	USA	North America	Humboldt Bay	Oiling	Post-release	17-21 days						Not specified	Radio/GPS tracking	5 months		63 ± 8 days. 10 of 31 died. 45% known to be alive at 60 days (worst case scenario), or 71% alive (best case scenario)	45		Known to be alive	76 ± 8 days for non oiled, non rehabilitated birds. 2 of 25 died. 92% survival	Improved protocols improved survival, including rapid capture and removal of birds from the environment, and not releasing birds that were unhealthy. Releasing animals when prey availability was high improved survival.	Intervention; Release environment
Sharp, B. E.	1996	Post-release survival of oiled, cleaned seabirds in North America	Ibis	Journal Article	Yes	No	Yes	None	Yes	Aves	Charadriiformes	Bird	Guillemot	Uria aalge	2. Carnivore	0.99-1.2	Small	Diurnal		118	641	USA	North America	North America	Oiling	Post-release								Recovery of banded birds	400 days	0.05	12.6% at 20 days, mean survival 9.6 days	12.6		Ring recovery analysis		Not provided		NA	Not provided
Duerr, R. S., M. H. Ziccardi and J. Gregory Massey	2016	Mortality during treatment: Factors affecting the survival of oiled, rehabilitated common murres (Uria Aalge)	Journal of Wildlife Diseases	Journal Article	Yes	Yes	No	None	No	Aves	Charadriiformes	Bird	Guillemot	Uria aalge	2. Carnivore	0.99-1.2	Small	Diurnal	913			USA	North America	S.S. Jacob Luckenbach off San Francisco, California	Oiling	Rehabilitation			0.336	0.364	0	33.6										Higher body mass, higher temperature, higher PCV, higher total plasma protein, higher percentage oil coverage, and development of later leg/skin lesions were significantly related to survival to release	Intrinsic	Initial ailment resulted in death or euthanasia	NA
Duerr, R. S., M. H. Ziccardi and J. Gregory Massey	2016	Mortality during treatment: Factors affecting the survival of oiled, rehabilitated common murres (Uria Aalge)			Yes	Yes	No	None	No	Aves	Charadriiformes	Bird	Guillemot	Uria aalge	2. Carnivore	0.99-1.2	Small	Diurnal	468			USA	North America	S.S. Jacob Luckenbach off San Francisco, California	Reasons other than oiling	Rehabilitation			27.6	0.158	0	27.6										Higher PCV, higher total plasma protein, and higher temperature significantly related to survival to release	Intrinsic	Initial ailment resulted in death or euthanasia	NA
HAMILTON, L.L., P.J. ZWANK ANI) G.H. OLSENß	1988	Movements and survival of released, rehabilitated hawks. J. Raptor Res. 22:22-26.	Raptor Research	Journal Article	Yes	No	Yes	None	No	Aves	Accipitriformes	Bird	Hawks		3. Apex predators		Small	Diurnal		9		USA	North America	Louisiana	Injured, shot, confiscated	Post-release								Radio/GPS tracking	60 days	0.16	55% for 2 weeks	55		Known to be alive at 2 weeks		Territorial attacks from resident hawks could affect survival	Release environment	NA	Gunshot would and unknown causes (possibly weather related)
Weston, M. A.; Dann, P.; Jessop, R.; Fallaw, J.; Dakin, R.; Ball, D.	2008	Can oiled shorebirds and their nests and eggs be successfully rehabilitated? A case study involving the threatened Hooded Plover Thinornis rubricollis in South-Eastern Australia	Waterbirds	Journal Article	Yes	Yes	Yes	None	No	Aves	Charadriiformes	Bird	Hooded Plover	Thinornis rubricollis	2. Omnivore	0.1	Small	Anytime	2	2		Australia	Oceania	Phillip Island, Victoria	Oil spill	Both	1 day	1	1	0		100	Not specified	Resighted	2 years	2	1		100	Known to be alive		Suitable capture, transport, cleaning and release protocols, and protection of nests.	Intervention-related	No mortality	No mortality
Goldsworthy, S. D.; Giese, M.; Gales, R. P.; Brothers, N.; Hamill, J.	2000	Effects of the Iron Baron oil spill on little penguins (Eudyptula minor). II. Post-release survival of rehabilitated oiled birds	Wildlife Research	Journal Article	Yes	Yes	Yes	None	No	Aves	Sphenisciformes	Bird	Little penguin	Eudyptula minor	2. Carnivore	1.1	Small	Nocturnal	1885	1788	1163	Australia	Oceania	Northern Tasmania	Oil spill	Both	Mean 19 days +/- 13.5	19 ± 13.5	0.95	0.05		94.85	Hard	Recapture	20 months [1.67 years]	1.67	53% overall (59% at Ninth Island vs 77% non-oiled birds, and 44% at Low Head vs 50% controls)		53	Known to have lived >30 days		Extent of oiling, and capture mass and condition.	Event-related	Initial ailment resulted in death	Unknown, but likely linked to loss of thermoregulatory ability after oiling.
Jessop, R.; Du Guesclin, P.	2000	The effects of an oil spill at Apollo Bay, Victoria, on little penguins eudyptula minor in may 1990	Australian bird watcher	Journal Article	Yes	Yes	No	None	No	Aves	Sphenisciformes	Bird	Little penguin	Eudyptula minor	2. Carnivore	1.1	Small	Nocturnal	142			Australia	Oceania	Apollo Bay, Victoria	Oiled	Pre-release	157 +/- 48 days (50-297)	157 ± 48 days	0.387	0.6127		38.7	N/A		Not examined		Not examined			NA		Degree of oiling, amount of oil ingested and low weights of birds arriving for treatment.	Event-related	Initial ailment resulted in death	NA
Mariacher, A., R. Gherardi, M. Mastrorilli and D. Melini	2016	Causes of admission and outcomes of Long-eared Owl (Asio otus) in wildlife rescue centres in Italy from 2010 to 2014	Avian Biology Research	Journal Article	Yes	Yes	No	None	Yes	Aves	Strigiformes	Bird	Long-eared Owl	Asio otus	2. Carnivore	0.25-0.41	Small	Nocturnal	402			Italy	Europe		Gunshot wound, collision trauma, orphaned, starvation, illegal captivity, disease, poisoning, predation, entanglement, dirty feathers.	Rehabilitation			0.428		0.0597	48.77										Young birds (pulli) had a greater chance of being released, as they presented with less severe injuries. Type of injury impacted survival i.e. collision and gunshot resulted in highest mortality, particularly when combined with malnourishment and other ailments.	Event-related	Initial ailment resulted in death or euthanasia	NA
Sós-Koroknai, V., J. Gál, M. Marosán, T. Tóth and E. Sós	2020	Causes of morbidity of Common Buzzards (Buteo buteo) and Long-Eared Owls (Asio otus) at a Hungarian wildlife rescue centre between 2014 and 2016			Yes	Yes	No	None	Yes	Aves	Strigiformes	Bird	Long-Eared Owl	Asio otus	2. Carnivore	0.25-0.41	Small	Nocturnal	35			Hungary	Europe	Wildlife Rescue Center at the Budapest Zoo and Botanical Garden in Hungary	Traumatic injuries, electrocution, orphaned, disease, intoxication	Rehabilitation				0.2		37.1										Orphaned juvenile birds had the best chance of survival	Event-related	Initial ailment resulted in death or euthanasia	NA
Drake, Anna	2007	Mallard duckling care and survival at a wildlife rehabilitation center		Thesis	Yes	Yes	No	None	Yes	Aves	Anseriformes	Bird	Mallard duck	Anas platyrhyncho	2. Omnivore	0.84 - 1.6	Small	Diurnal	1279			British Columbia	North America	Wildlife Rescue Association of British Columbia	Unknown, road-related, predation, trapped, hen injured, human interference	Rehabilitation			64.8	0.3512		64.8										Large brood sizes improved the chances of survival when birds were brought into care rapidly and reduced the critical weight at which birds were considered at risk even though lighter birds fared worse than heavier ones overall.	Intrinsic	Initial ailment resulted in death, and possibly inability to adapt to the captive environment
Cousins, R.A., Battley, P.F., Gartrell, B.D. & Powlesland, R.G.	2012	Impact injuries and probability of survival in a large semiurban endemic pigeon in New Zealand, Hemiphaga novaeseelandiae. J. Wildl. Dis. 48: 567–574.	Journal of avian medicine and surgery	Journal Article	Yes	Yes	No	None	Yes	Aves	Columbiformes	Bird	New Zealand Pigeon	Hemiphaga novaeseelandiae	1. Herbivore	0.795	Small	Diurnal	76			New Zealand	Oceania		Impact injury	Rehabilitation			0.3947	0.0548	0.1316	52.63										Greater numbers of injuries were associated with lower survival	Event-related	Initial ailment resulted in death or euthanasia	NA
Sweeney, S. J., P. T. Redig and H. B. Tordoff	1997	Morbidity, survival and productivity of rehabilitated Peregrine Falcons in the upper midwestern U.S	Journal of Raptor Research	Journal Article	Yes	Yes	Yes	None	Yes	Aves	Falconiformes	Bird	Peregrine falcon	Falco peregrinus	2. Carnivore	0.62-0.92	Small	Diurnal	161	66		USA	North America	The Raptor Center, University of Minnesota	Traumatic injury	Both	103 days	103	0.41		0.14	55		Resighting	> 5 years	> 5	Minimum survival rate 20% for >= 3 months, 14% >= 1 year	20	14	Minimum survival rate ≥ 1 year	10-11% resighting rate	Not provided		Initial ailment resulted in death or euthanasia	Car collision, unknown causes
Thomson, V. K.; Jones, D.; McBroom, J.; Lilleyman, A.; Pyne, M.	2020	Hospital Admissions of Australian Coastal Raptors Show Fishing Equipment Entanglement is an Important Threat	Journal of Raptor Research	Journal Article	Yes	Yes	No	None		Aves	Accipitriformes/Falconiformes/Strigiformes	Bird	Raptors		3. Apex predator	3.5 kg (wedge-tailed eagle)	Small	Anytime	484			Australia	Oceania	Australia's coast	Fishing equipment entanglement, bird attack, and vehicle strike	Pre-release			0.53			53	N/A		Not examined		Not examined			NA		Osprey and Brahminy kite adults were most likely to be affected by fishing entanglement due to their coastal foraging behaviour and shared habitat with popular recreational fishing areas. White-bellied sea eagles had the lowest release rate (no explanation provided).	Intrinsic/individual	Initial ailment resulted in death or euthanasia	NA
Komnenou, A. T., Georgopoulou, I., Savvas, I., & Dessiris, A. ().	2005	A retrospective study of presentation, treatment, and outcome of free- ranging raptors in Greece (1997– 2000). Journal of Zoology and Wildlife Medicine, 36, 222– 228. https://doi.org/10.1638/04- 061.1	Journal of Zoo and Wildlife Medicine	Journal Article	Yes	Yes	No	None	Yes	Aves	Accipitriformes/Falconiformes/Strigiformes	Bird	Raptors		3. Apex predators		Small	Anytime	402			Greece	Europe	Veterinary Medical, Teaching Hospital, School of Veterinary Medicine, Aristotle University of Thessaloniki, Greece	Traumatic injuries, starvation, toxicoses, orphans	Rehabilitation			0.569	0.129	0.3	86.9										Injury type affected survival rate	Event-related	Initial ailment resulted in death or euthanasia	NA
Al Zoubi, M. Y., N. A. Hamidan, M. A. Abu Baker and Z. Amr	2020	Causes of raptor admissions to rehabilitation in Jordan	Journal of Raptor Research	Journal Article	Yes	Yes	No	None	Yes	Aves	Accipitriformes/Falconiformes/Strigiformes	Bird	Raptors		3. Apex predators		Small	Anytime	138			Jordan	Outlier	Royal Society of the Conservation of Nature rehabilitation center	Confiscation, trauma, disease, malnutrition, orphaning	Rehabilitation			0.558	0.16	0.282	84										Not provided		Initial ailment or Newcastle infections resulted in death	NA
Duke, G. E., P. T. Redig, and W. Jones ().	1981	Recoveries and resightings of released rehabilitated raptors. Raptor Research 15:97–107.	Journal of Raptor Research	Journal Article	Yes	Yes	Yes	None	Yes	Aves	Accipitriformes/Falconiformes/Strigiformes	Bird	Raptors		3. Apex predators		Small	Anytime	1693	648		USA	North America	Twin Cities	Injured by humans (shooting or trapping), accidents with man-made obstacles (powerlines, automobiles, plate-glass windows), contact with poisons, oil spill, or by removal of nestlings from the nest.	Both			0.3828		0.249	63.28		Resighting			Only reports % 'recovered', as in returned to care or found dead within 6 weeks					Severity of initial ailment affected release rates, but did not affect post-release survival.	Event related	Initial ailment resulted in death or euthanasia	Collision with powerlines or vehicles, emaciated, trauma, unknown causes
Deem, S. L., S. P. Terrell, and D. J. Forrester	1998	A retrospective study of morbidity and mortality ofraptors in Florida: 1988–1994. Journal of Zoo and Wildlife Medicine 29:160–164.	Journal of Zoo and Wildlife Medicine	Journal Article	Yes	Yes	No	None	Yes	Aves	Accipitriformes/Falconiformes/Strigiformes	Bird	Raptors		3. Apex predators		Small	Anytime	390			USA	North America	University of Florida Veterinary Medical Teaching Hospital (	Trauma, toxicosis, poor nutrition, disease, orphaned, electrocution	Rehabilitation			0.21		0.04	25										Not provided (can only access abstract)		Initial ailment resulted in death or euthanasia
Fix, A. S., and S. Z. Barrows ().	1990	Raptors rehabilitated in Iowa during 1986 and 1987: a retrospective study. Journal of Wildlife Diseases 26:18–21.	Journal of Wildlife Diseases	Journal Article	Yes	Yes	No	None	Yes	Aves	Various orders	Bird	Raptors		3. Apex predators		Small	Anytime	60			USA	North America	Iowa state university college of veterinary medicine	Trauma (car collisions, shooting, trapping), orphaned, stavation, toxicosis	Rehabilitation			0.34	0.26	0.25	59										Not provided		Initial ailment, along with secondary infections caused by surgical procedures and hospitalisation, resulted in death or euthanasia	NA
Hernandez, C. L., S. C. Oster and J. L. Newbrey	2018	RETROSPECTIVE STUDY OF RAPTORS TREATED AT THE SOUTHEASTERN RAPTOR CENTER IN AUBURN, ALABAMA	Journal of Raptor Research	Journal Article	Yes	Yes	No	None	Yes	Aves	Accipitriformes/Falconiformes/Strigiformes	Bird	Raptors		3. Apex predators		Small	Anytime	1225			USA	North America	Southeastern raptor centre in Auburn, Alabama	Fractures, trauma, orphaned	Rehabilitation			0.38	0.19	0.04	42										More young diurnal birds were released than adults, as they were mostly uninjured orphans. Survival varied depending on severity of diagnosis.	Event-related	Initial ailment resulted in death or euthanasia	NA
Maphalala, M. I., A. Monadjem, K. L. Bildstein, B. Hoffman and C. Downs	2021	Causes of admission to a raptor rehabilitation centre and factors that can be used to predict the likelihood of release	African Journal of Ecology	Journal Article	Yes	Yes	No	None	Yes	Aves	Accipitriformes/Falconiformes/Strigiformes	Bird	Raptors		3. Apex predators		Small	Anytime	242			South Africa	Africa	Raptor rehabilitation centre in Pietermaritzburg	Collision related injuries, grounded, orphaned	Rehabilitation			0.48	0.17	0.04	52										Reason for admission was a predictor of survival	Event-related	Initial ailment resulted in death or euthanasia	NA
Thompson, L. J., Hoffman, B., & Brown, M. ().	2013	Causes of admissions to a raptor rehabilitation centre in KwaZulu- Natal, South Africa. African Zoology, 48, 359– 366. https://doi.org/10.1080/15627 020.2013.11407603	African Zoology	Journal Article	Yes	Yes	No	None	Yes	Aves	Accipitriformes/Falconiformes/Strigiformes	Bird	Raptors		3. Apex predators		Small	Anytime	154			South Africa	Africa	KwaZulu- Natal	Vehicle collisions, building collisions, orphaned, attacked, disease, removed as nuisance, confiscated, trapped	Rehabilitation			0.38	0.13	0.07	45										Construction of a pre-release flight tunnel improved release rate	Intervention	Initial ailment resulted in death or euthanasia	NA
Molina-López, R. A., J. Casal and L. Darwich	2013	Final Disposition and Quality Auditing of the Rehabilitation Process in Wild Raptors Admitted to a Wildlife Rehabilitation Centre in Catalonia, Spain, during a Twelve Year Period (1995-2007)	PLoS ONE	Journal Article	Yes	Yes	No	None	Yes	Aves	Accipitriformes/Falconiformes/Strigiformes	Bird	Raptors		3. Apex predators		Small	Anytime	6221			Spain	Europe	Catalonia	Trauma, non-trauma (disease, parasites) and orphaned	Rehabilitation	58 - 115 days	58 - 115	0.472	0.191	0.03	50.2										Orphans and non-trauma diagnoses more likely to be released than trauma diagnoses.	Event-related	Initial ailment resulted in death or euthanasia	NA
Montesdeoca, N., P. Calabuig, J. A. Corbera, J. Rocha and J. Orós	2017	Final outcome of raptors admitted to the Tafira wildlife rehabilitation center, gran Canaria island, Spain (2003-2013)	Animal Biodiversity and Conservation	Journal Article	Yes	Yes	No	None	Yes	Aves	Accipitriformes/Falconiformes/Strigiformes	Bird	Raptors		3. Apex predators		Small	Anytime	2458			Spain	Europe	Gran Canaria Island	trauma, metabolic/nutritional disorder, orphaned young birds, infectious/parasitic disease, crude oil, poisoning/intoxication, glue trapping, captivity, other causes, and unknown/undetermined.	Rehabilitation	1 - 153 days (medians for different trauma categories)	1 - 153	0.5757	0.222	0.0046	58.03										Reason for admission was associated with survival	Event-related	Initial ailment resulted in death or euthanasia	NA
Rodríguez, B., A. Rodríguez, F. Siverio and M. Siverio	2010	Causes of raptor admissions to a wildlife rehabilitation center in Tenerife (Canary Islands)	Journal of Raptor Research	Journal Article	Yes	Yes	No	None	Yes	Aves	Accipitriformes/Falconiformes/Strigiformes	Bird	Raptors		3. Apex predators		Small	Anytime	2611			Spain	Europe	Canary Islands	Collisions, entanglement in glue traps, poisoning, shooting.	Rehabilitation			0.444	0	Not specified	44.4										Cause of admission affected survival	Event-related	Initial ailment resulted in death or euthanasia	NA
De La Cruz, S. E. W., J. Y. Takekawa, K. A. Spragens, J. Yee, R. T. Golightly, G. Massey, L. A. Henkel, R. Scott Larsen and M. Ziccardi	2013	Post-release survival of surf scoters following an oil spill: An experimental approach to evaluating rehabilitation success	Marine Pollution Bulletin	Journal Article	Yes	No	Yes	Oiled and rehabilitated; Non-oiled and rehabilitated; non-oiled and not rehabilitated	No	Aves	Anseriformes	Bird	Surf scoter	Melanitta perspicillata	2. Omnivore	1.1	Small	Diurnal		18	22	USA	North America	M/V Cosco Busan spill in San Francisco Bay	Oiling	Post-release	34.8 +/- 1.9 days	34.8 ± 1.9					Not specified	Radio/GPS tracking	5 months	0.42	0.143 +/- 0.107	14.3		Live encounter - dead recovery analysis	0.498 +/- 0.168	Oiling decreased survival	Event related	NA	Not provided
De La Cruz, S. E. W., J. Y. Takekawa, K. A. Spragens, J. Yee, R. T. Golightly, G. Massey, L. A. Henkel, R. Scott Larsen and M. Ziccardi	2013	Post-release survival of surf scoters following an oil spill: An experimental approach to evaluating rehabilitation success			Yes	No	Yes	Oiled and rehabilitated; Non-oiled and rehabilitated; non-oiled and not rehabilitated	No	Aves	Anseriformes	Bird	Surf scoter	Melanitta perspicillata	2. Omnivore	1.1	Small	Diurnal		15	22	USA	North America	M/V Cosco Busan spill in San Francisco Bay	Oiling	Post-release	34.8 +/- 1.9 days	34.8 ± 1.9					Not specified	Radio/GPS tracking	5 months	0.42	0.772 +/- 0.229	77.2		Live encounter - dead recovery analysis	0.498 +/- 0.169	Rehabilitation increased survival	Intervention related	NA	Not provided
Bennett JA and Routh AD	2000	Post-release survival of handreared tawny owls (Strix aluco). Animal Welfare 9: 317-321	Animal Welfare	Journal Article	Yes	No	Yes	None	No	Aves	Strigiformes	Bird	Tawny owl	Strix aluco	2. Carnivore	0.47 - 0.62	Small	Nocturnal		4		UK	Europe	RSPCA Stapeley Grange, Cheshire	Orphaned	Post-release	14-18 weeks	98 - 126					Soft	Radio/GPS tracking	1 month	0.08	75% for 1 month	75		Status of all radio-collars accounted for		Not provided		NA	Car collision
Griffiths, R., Murn, C. and Clubb, R. ()	2010	Survivorship of rehabilitated juvenile tawny owls (Strix aluco) released without support food, a radiotracking study. Avian Biol. Res., 3, 1–6.	Avian Biology Research	Journal Article	Yes	No	Yes	None	No	Aves	Strigiformes	Bird	Tawny owl	Strix aluco	2. Carnivore	0.47 - 0.62	Small	Nocturnal		57		UK	Europe	Somerset and Hampshire	Orphaned	Post-release							Hard	Radio/GPS tracking	160 days	0.44	At least 67% for 20 days, 58% for 30 days, 38.6% at 42 days, 12% for 70 days. Survival probability at 30 days is 0.86.	86		Survival probability at 30 days		Not provided		NA	Predation and unknown causes.
Leighton, K., D. Chilvers, A. Charles and A. Kelly	2008	Post-release survival of hand-reared tawny owls (Strix aluco) based on radio-tracking and leg-band return data	Animal Welfare	Journal Article	Yes	No	Yes	None	No	Aves	Strigiformes	Bird	Tawny owl	Strix aluco	2. Carnivore	0.47 - 0.62	Small	Nocturnal		16		UK	Europe	RSPCA East Winch Wildlife Centre in Norfolk	Orphaned/requiring hand rearing	Post-release			0.7			70	Soft	Radio/GPS tracking		1	46.2% for >6 weeks. 33% > 1 year.	46.2	33	Known to be alive		Hand-rearing appears to have little effect on survival and being reared in captivity does not appear to be detrimental.	Intervention	NA	Predation, emaciation and vehicle collision.
Golightly, R. T., S. H. Newman, E. N. Craig, H. R. Carter and J. A. K. Mazet	2002	Survival and behavior of western gulls following exposure to oil and rehabilitation	Wildlife Society Bulletin	Journal Article	Yes	Yes	Yes	Oiled and rehabilitated; Non-oiled and rehabilitated; non-oiled and not rehabilitated	No	Aves	Charadriiformes	Bird	Western gull	Larus occidentalis	2. Omnivore	0.93	Small	Diurnal	7	7	10	USA	North America	Torch/Platform Irene Pipeline oil spill, California	Oiling	Both			1	0	0	100		Radio/GPS tracking	183 +/- 16 days	0.5	1	100		No radio collar mortality signals	0.9	Readily available and adequately equipped care facilities, trained personnel who rapidly responded to the spill incident and collected oiled birds from the beach, and refined care protocols based on an improved understanding of effects of oil and rehabilitation on birds.	Intervention related	NA	No mortality
Allbritten, M. & Jackson, D.W.	2002	A post-release study of rehabilitated Western Screech owls (Otus kennecottii)in Douglas County, Oregon. J. Wildl. Rehabil. 25: 5–10.		Journal Article	Yes	No	Yes	Normal vision	No	Aves	Strigiformes	Bird	Western screech owl	Otus kennecotti	2. Carnivore	0.2	Small	Nocturnal		7		USA	North America	Douglas County, oregon	Not specified	Post-release								Radio/GPS tracking	115 days	0.32	0.625 survival rate normal vision, 0.5 survival rate vision impaired	62.5		Status of each radio-collar accounted for		Not provided in abstract (all that is available online)		NA	Not provided in abstract (all that is available online)
Allbritten, M. & Jackson, D.W.	2002	A post-release study of rehabilitated Western Screech owls (Otus kennecottii)in Douglas County, Oregon. J. Wildl. Rehabil. 25: 5–10.			Yes	No	Yes	Vision impaired	No	Aves	Strigiformes	Bird	Western screech owl	Otus kennecotti	2. Carnivore	0.2	Small	Nocturnal		9		USA	North America	Douglas County, oregon	Damage to one eye	Post-release								Radio/GPS tracking	115 days	0.32	50	50		Status of each radio-collar accounted for		Not provided in abstract (all that is available online)		NA	Not provided in abstract (all that is available online)
Kelly, A., C. Halstead, D. Hunter, K. Leighton, A. Grogan and M. Harris	2011	Factors affecting the likelihood of release of injured and orphaned woodpigeons (Columba palumbus)	Animal Welfare	Journal Article	Yes	Yes	Yes	None	Yes	Aves	Columbiformes	Bird	Woodpigeon	Columba palumbus	1. Herbivore	0.49	Small	Diurnal	2653	13		UK	Europe	RSPCA Stapeley Grange Wildlife Centre	Injury, orphaned, grounded, collision, animal attack, trapped, disease, shot	Both	1 - 61 days for adults, 1 - 161 for juveniles	1 - 161	14% of adults and 31% of juveniles		0	22.5			8 weeks	1	10 of 13 (76.9%) survived at least 8 weeks, and 46.1% survived more than a year. Range 21 - 2545 (median 231) days	76.9	46.1	Recovered recently dead.	1 - 2898 (median 295) days	Juvenile age, higher weight on admission and lower severity of symptoms associated with survival	Event related; Intrinsic	Initial ailment resulted in death or euthanasia	Not provided
Aslan, L., Ö Adizel and T. Sancak	2018	Treatment and rehabilitation of wild birds and mammals	Indian Journal of Animal Research	Journal Article	Yes	Yes	No	None	Yes	Aves and Mammalia	Various orders	Multiple	Birds and mammals					Anytime	145			Turkey	Outlier	Center for Wildlife Conservation and Rehabilitation at Van Yüzüncü Yýl University from 2009-2016	Hunger, parasites, migration fatigue, injuries, broken bones.	Rehabilitation			0.8069	0.1103	0.1448	95.17										Not provided		Initial ailment resulted in death or euthanasia	NA
Doell, D. and D. A. Locky	2016	Trends in wildlife intake at a rehabilitation center in Central Alberta: A retrospective analysis of birds, mammals, and herptiles, from 1990 through 2012	Journal of Wildlife Rehabilitation	Journal Article	Yes	Yes	No	None	Yes	Aves and Mammalia	Various orders	Multiple	Birds and mammals					Anytime	13375			USA	North America	Central Alberta	Not provided on 1st page (all that is accessible)	Rehabilitation			0.457		Not specified	45.7										Not accessible (only 1st page online)		Not accessible (only 1st page online)	Not accessible (only 1st page online)
Blair, C. D., L. I. Muller, J. D. Clark and W. H. Stiver	2020	Survival and Conflict Behavior of American Black Bears after Rehabilitation	Journal of Wildlife Management	Journal Article	Yes	No	Yes	None	No	Mammalia	Carnivora	Bear	American black bear	Ursus americanus	2. Omnivore	41 - 300	Large	Crepuscular		42		USA	North America	Tennessee	Injured or orphaned	Post-release	128 +/- 7.2 days	128 ± 7.2			Not specified		Hard	Radio/GPS tracking	1 year	1	0.93 +/- 0.06		93	Annual survival rate	0.734 (Range 0.502 - 0.897)	More successful when released as yearlings than cubs	Intervention	NA	Car collisions, euthanasia after human conflict, and unknown causes.
Clark, J. E., M. R. Pelton, B. J. Wear, and D. R. Ratajczak.	2002	Survival of orphaned black bears released in the Smoky Mountains. Ursus 13:269–273.	Ursus	Journal Article	Yes	No	Yes	None	No	Mammalia	Carnivora	Bear	American black bear	Ursus americanus	2. Omnivore	41 - 300	Large	Crepuscular		11		USA	North America	Smoky Mountains of Tennessee and North Carolina	Orphaned	Post-release							Hard	Radio/GPS tracking	180 days	0.49	0.77 - 1.00 survival rate	77		Known to be alive		Not provided		NA	No mortality recorded
Hashem, B. J.	2019	Evaluating the success of an orphaned American black bear (Ursus americanus) rehabilitation program in Virginia	Journal of Wildlife Rehabilitation	Journal Article	Yes	No	Yes	None	Yes	Mammalia	Carnivora	Bear	American black bear	Ursus americanus	2. Omnivore	41 - 300	Large	Crepuscular		52		USA	North America	Virginia	Orphaned	Post-release								Resighting	1 year	1	0.846		84.6	Did not result in a known death or human conflict		High body weight and yearling age at release and minimised human interaction improved survival	Intervention	NA	Shot by hunters, car collision and electrocution
Smith, W. E., P. J. Pekins, A. A. Timmins, and B. Kilham.	2016	Short term fate of rehabilitated orphan black bears released in New Hampshire. Human‐Wildlife Interactions 10:258–267.	Human-Wildlife Interactions	Journal Article	Yes	No	Yes	None	No	Mammalia	Carnivora	Bear	American black bear	Ursus americanus	2. Omnivore	41 - 300	Large	Crepuscular		11		USA	North America	New Hampshire	Orphaned or abandoned	Post-release							Hard	Radio/GPS tracking	1 year	1	100% for 30 days, 60% at 1 year	100	60	Status of all animals accounted for		Nuisance behavior, and consequently survival, was inversely related to availability of natural forage.	Release environment	NA	Shot by hunters
Beecham, J. J., M. D. G. Hernando, A. A. Karamanlidis, R. A. Beausoleil, K. Burguess, D. Jeong, M. Binks, L. Bereczky, N. V. K. Ashraf, K. Skripova, L. Rhodin, J. Auger, and B. Lee.	2015	Management implications for releasing orphaned, captive‐reared bears back to the wild. Journal of Wildlife Management 79:1327–1336.	The Journal of Wildlife Management	Journal Article	Yes	No	Yes	None	Yes	Mammalia	Carnivora	Bear	American black bear	Ursus americanus	2. Omnivore	41 - 300	Large	Crepuscular		424		USA, Canada, Romania, Greece, South Korea and India	North America		Orphaned	Post-release								Radio/GPS tracking	>20 days	>0.05	39% known to be alive, annual survival rates for American black (0.734), brown (0.749), and Asiatic black bears (0.867)	74.9		Annual survival rate		1st year survival was improved for bears orphaned < 8 months and released at heavier weights. Survival rates reflected their permitted hunting pressure.	Event related; Release environment; Intervention	NA	Sport hunting and road kills.
Beecham, J. J., M. D. G. Hernando, A. A. Karamanlidis, R. A. Beausoleil, K. Burguess, D. Jeong, M. Binks, L. Bereczky, N. V. K. Ashraf, K. Skripova, L. Rhodin, J. Auger, and B. Lee.	2015	Management implications for releasing orphaned, captive‐reared bears back to the wild. Journal of Wildlife Management 79:1327–1336.			Yes	No	Yes	None	Yes	Mammalia	Carnivora	Bear	Asiatic black bear	Ursus thibetanus	1. Herbivore	115	Large	Nocturnal		62		USA, Canada, Romania, Greece, South Korea and India	North America		Orphaned	Post-release								Radio/GPS tracking	>20 days	>0.05		86.7		Annual survival rate		Protected species in much of their range	Intrinsic	NA	Natural mortalities, illegal kills and removal due to human conflicts.
Ashraf, N. V. K., T. Dadda, P. Boro, and N. Akhtar.	2008	Walking with bears: rehabilitation of Asiatic black bears in Arunachal Pradesh. Wildlife Trust of India, New Delhi, India.		Book	Yes	No	Yes	Hard vs soft release	No	Mammalia	Carnivora	Bear	Asiatic black bear	Ursus thibetanus	1. Herbivore	115	Large	Nocturnal		5		India	Oceania		Orphaned	Post-release	15 - 20 months	456 - 608					Hard vs soft	Radio/GPS tracking	9 months	0.75	0% hard release (9 - 37 days), 100% soft release (7 and 9 months)		40			Soft release increased site fidelity, and possibly reduced vulnerability to predators.	Intervention	NA	Killed by hunters and predated by a leopard.
Molony, S. E., P. J. Baker, L. Garland, I. C. Cuthill and S. Harris	2007	Factors that can be used to predict release rates for wildlife casualties	Animal Welfare	Journal Article	Yes	Yes	No	None	Yes	Mammalia	Various orders	Multiple	Badger, fox, hedgehog, pipistrellus spp, blackbird, house sparrow, starling, tawny owl				Small	Anytime	5187			UK	Europe	Four wildlife rehabilitation centres run by the Royal Society for the Prevention of Cruelty to Animals between 2000-2004	Not provided	Rehabilitation			39 +/- 8 %		Not specified	39										Severity of the symptoms of injury or illness was predictive of survival.	Event-related	Initial ailment resulted in death or euthanasia	NA
Beecham, J. J., M. D. G. Hernando, A. A. Karamanlidis, R. A. Beausoleil, K. Burguess, D. Jeong, M. Binks, L. Bereczky, N. V. K. Ashraf, K. Skripova, L. Rhodin, J. Auger, and B. Lee.	2015	Management implications for releasing orphaned, captive‐reared bears back to the wild. Journal of Wildlife Management 79:1327–1336.			Yes	No	Yes	None	Yes	Mammalia	Carnivora	Bear	Brown bear	Ursus arctos	3. Apex predators	80 - 600	Large	Crepuscular		64		USA, Canada, Romania, Greece, South Korea and India	North America		Orphaned	Post-release								Radio/GPS tracking	>20 days	>0.05		73.4		Annual survival rate		Increasing number of encounters in recolonized areas resulted in more illegal kills by local residents.	Human-wildlife interface	NA	Intra-specific predation and illegal kills
Suarez CE, Gamboa EM, Claver P, Nassar-Montoya F ()	2001	Survival and adaptation of a released group of confiscated capuchin monkeys. Anim Welf 10:191–203	Animal Welfare	Journal Article	Yes	No	Yes	None	No	Mammalia	Primates	Monkey	Brown capuchin monkey	Cebus apella	2. Omnivore	1.9 - 4.8	Small	Diurnal		8		Colombia	Outlier	Los Llanos Orientales in Colombia	Confiscated	Post-release	1 year	365						Resighting	6.5 months	0.367	87.5% for 134 days	87.5		Known to be alive		Pre-release training in wild skills; absence of predators, hunters and wild conspecifics benefitted survival.	Intervention; Release environment	NA	Unconfirmed status.
HOUSER, A.M.	2008	Spoor density, movement and rehabilitation of cheetahs in Botswana. M.Sc. thesis, University of Pretoria.		Thesis	Yes	No	Yes	None	No	Mammalia	Carnivora	Cheetah	Cheetah	Acinonyx juabtus	2. Carnivore	21 - 72	Medium	Diurnal		3		Botswana	Africa		Orphaned	Post-release								Radio/GPS tracking	6 months	0.5	0% at 6 months	0		Status of all animals accounted for		Development of hunting skills prior to release.	Intervention	NA	Shot by illegal hunters
Houser, A., M. Gusset, C. J. Bragg, L. K. Boast and M. J. Somers	2011	Pre-release hunting training and post-release monitoring are key components in the rehabilitation of orphaned large felids	African Journal of Wildlife Research	Journal Article	Yes	Yes	Yes	None	No	Mammalia	Carnivora	Cheetah	Cheetah and leopard	Acinonyx jubatus and Panthera pardus	2. Carnivore	21 - 72	Medium	Diurnal	4	4		Botswana	Africa	Jwaneng base camp	Confiscated	Both	15 - 18 months	450 - 540	1	0	0	100	Soft	Radio/GPS tracking	19 months	1.58	25% (3 shot within 7 months)		25	Status of each radio-collar accounted for		Development of hunting skills prior to release, limiting habituation to humans.	Intervention	No mortalities	Shot by hunters
Kelly, A., Goodwin, S., Grogan, A., & Mathews, F.	2012	Further evidence for post-release survival of hand-reared, orphaned bats based on radio-tracking and ring-return data.	Animal Welfare	Journal Article	Yes	No	Yes	None	No	Mammalia	Chiroptera	Bat	Common and soprano pipistrelle bats	Pipistrellus pipistrellus and Pipistrellus pygmaeus	2. Carnivore	0.005kg	Small	Nocturnal		10		UK	Europe	RSPCA	Disturbed or abandoned roosts as non-independent juveniles	Post-release							Soft	Radio/GPS tracking	6 days	0.02	60% survived at least 6 days	60		Known to be alive		Bats became trapped in buildings due to need for further pre-release training to navigate enclosed areas with various size exits.	Intervention		Not mortalities recorded
Herbert, CA; Gillies, C; Mella, V; Webster, K; Keong, J; Jennings, A; McArthur, C	2018	Brushtail Possums in Care: Factors influencing post-release survival and the potential impacts of stress on release outcomes	Australian Wildlife Rehabilitation Conference	Grey literature - conference proceedings	Yes	No	Yes	Hard vs soft release	No	Mammalia	Diprotodontia	Possum	Common brushtail possum	Trichosurus vulpecular	2. Omnivore	2.4	Small	Nocturnal		20		Australia	Oceania	Greater Sydney	Not reported	Post-release	Not reported koalas, 5-30 weeks possums		Not reported				Not specified	Radio-tracked	40 days [0.11]	0.11	0.4	40		Status of each radio-collar accounted for		Possums that displayed highly humanised behaviours or were less cautious were less likely to survive	Intervention-related	NA	Predation by foxes, return to care due to injuries.
Tribe, Andrew	2005	Measuring the success of wildlife rehabilitation	National Wildlife Rehabilitation Conference, Surfers Paradise	Grey literature - conference proceedings	Yes	No	Yes	None	No	Mammalia	Diprotodontia	Possum	Common brushtail possum	Trichosurus vulpecular	2. Omnivore	4 - 9	Medium	Nocturnal		13		Australia	Oceania	SE Qld	Rescued as adults or orphans	Post-release			Not reported				Hard	Radio-tracked	Up to 2 years koalas, 2 months possums	0.17	Known possum survival 66.2 days - 3/13 possums dead, 5 lost contact from day 16 - 37, 2 brought back into care day 37-41, 3 permanently released 82-105 days.	23.08		Known to be alive at 82 days		Adult and larger possums brought into care survived longest. Release during non-breeding season results in longer survival.	Intrinsic; Release environment	NA	Predation by carpet pythons, trauma possibly due to a fall.
Augee, M. L. ; Barbara, Smith; S. Rose	1996	Survival of Wild and Hand-reared Ringtail Possums ( ) in Bushland near Sydney	Wildlife Research	Journal Article	Yes	No	Yes	Introduced, vs hand-reared, vs relocated animals	No	Mammalia	Diprotodontia	Possum	Common ringtail possum	Pseudocheirus peregrinus	1. Herbivore	0.86	Small	Nocturnal		112	41	Australia	Oceania	Ku-ring-gai Chase National Park	Orphaned or relocated	Post-release	Up to 11 months for orphans, or less than 10 days for relocations	Up to 11 months for orphans, or less than 10 days for relocations	Not reported				Soft	Radio-tracked	205 weeks	4	0% survival at 205 weeks. Mean 101 days, vs 182 days controls (no sig diff overall, but sig diff within 100 weeks)		0	Kaplan-Meier survival function up to 205 weeks		Introduction to unfamiliar territory is a disadvantage	Release environment	NA	Predation by foxes and cats, bushfires, road collision.
Russell, BG; Smith, Barbara; Augee, ML	2003	Changes to a population of common ringtail possums (Pseudocheirus peregrinus) after bushfire	Wildlife Research	Journal Article	Yes	No	Yes	None	No	Mammalia	Diprotodontia	Possum	Common ringtail possum	Pseudocheirus peregrinus	1. Herbivore	0.86	Small	Nocturnal		22		Australia	Oceania	Ku-ring-gai Chase National Park	Injured or orphaned	Post-release	Not reported		Not reported				Soft	Radio-tracked	6 months	0.5	Mean 38 days survival. 9.09% survival at end of study	9.09		Status of each radio-collar accounted for		Bushfire reduced canopy and understorey continuity and increased the use of tree hollows as nesting sites, which made them more vulnerable to predation.	Release environment	NA	Predation by foxes and cats, pythons, goannas and raptors.
Saran, KA; Parker, G; Parker, R; Dickman, CR	2011	Rehabilitation as a conservation tool: a case studyusing the common wombat	Pacific Conservation Biology	Journal Article	Yes	Yes	Yes	None	No	Mammalia	Diprotodontia	Wombat	Common wombat	Vombatus ursinus	1. Herbivore	26	Medium	Nocturnal	54	44		Australia	Oceania	Wingello	Orphaned	Both	316–868 days (mean 607.6 ± 139.7 days)	607.6 ± 139.7	0.815			81.5	Soft	Radio-tracked	8 years [7.07 years]	8	77.3% (44 - 2518 days)		77.3	Known to be alive		Joeys that were older and heavier at the time of rescue, were less human imprinted, and had better responses to treatment were more likely to survive rehabilitation. No rehabilitation factors affected post-release survival.	Intrinsic; Intervention-related	Prolapse, coccidiosis, bacterial infections, organ failure, and unknown causes.	Predation by dogs, wombat attack, burrow collapse, loss of condition, sarcoptic mange and unknown causes.
Ridgeway, Peter	2018	Rewilding ecosystems through wildlife rehabilitation â€“ a successful trial in Western Sydney	Australian Wildlife Rehabilitation Conference	Grey literature - conference proceedings	Yes	No	Yes	None	No	Mammalia	Diprotodontia	Wombat	Common wombat	Vombatus ursinus	1. Herbivore	26	Medium	Nocturnal		13		Australia	Oceania	Western Sydney	Not reported	Post-release	Not reported		Not reported				Soft	Resighted	6 months [0.5]	0.6	0.92		92	Status of each animal accounted for		Intensive fox control campaign was undertaken in conjunction with release.	Release environment	NA	Returned to care after entering a development site.
Paul, G., & Friend, D. G.	2017	Comparison of outcomes using two milk replacer formulas based on commercially available products in two species of infant cottontail rabbits	Journal of Wildlife Rehabilitation	Journal Article	Yes	Yes	No	Two milk formulas	No	Mammalia	Lagomorpha	Rabbit	Desert cottontail and eastern cottontail	Sylvilagus audubonii and S. floridanus	1. Herbivore	1.2	Small	Crepuscular	150			USA	North America	The Colorado Wild Rabbit Foundation	Not specified	Rehabilitation			0.57		0	57										The choice of milk replacer alone can influence outcomes for infants of this species.	Intervention	Gastrointestinal disease
Santos, A. R. B. M. F.	2018	Eastern cottontail rabbit (Sylvilagus floridanus) admission causes and corresponding outcomes at the Wildlife Rehabilitation Center of Minnesota: a retrospective study from 2011 to 2017.		Thesis	Yes	Yes	No	None	Yes	Mammalia	Lagomorpha	Rabbit	Eastern cottontail rabbit	Sylvilagus floridanus	1. Herbivore	1.2	Small	Crepuscular	18709			USA	North America	Wildlife Rehabilitation Center of Minnesota	Predation by domestic animals, orphaned, inappropriate human possession, nest/habitat destruction, vehicle collision.	Rehabilitation	2 - 22 days	2 - 22 days	0.23	0.2	0	23										Young age, low weight on admission and more severe admission causes reduced survival.	Intrinsic; Event-related	Not provided
Campbell, Lynette; Croft, DB	2001	Comparison of hard and soft release of hand reared eastern grey kangaroos	Veterinary conservation biology, wildlife health and management in Australasia, proceedings of international joint conference. Sydney: Taronga Zoo	Grey literature - conference proceedings	Yes	No	Yes	Hard vs soft release	No	Mammalia	Diprotodontia	Kangaroo	Eastern grey kangaroo	Macropus giganteus	1. Herbivore	17 - 66	Medium	Crepuscular		20		Australia	Oceania	Mudgee, NSW	Not reported	Post-release			Not examined				Both	Radio-tracked	2 years	2	1		100	No known deaths, although not all were tracked for full duration		Female hand reared macropods will benefit from being released in groups that include a number of other female rearing companions	Release environment	NA	No known mortality
Garlick, Steve ; Rosemary Austen	2010	Kangaroo translocation: program efficiency and welfare goals	National Wildlife Rehabilitation Conference SA	Grey literature - conference proceedings	Yes	No	Yes	None	No	Mammalia	Diprotodontia	Kangaroo	Eastern grey kangaroo	Macropus giganteus	1. Herbivore	17 - 66	Medium	Crepuscular		87		Australia	Oceania	ACT	Trauma	Post-release	Not examined		Not examined				Soft	Resighted	4 - 45 weeks [0.87]	0.08 - 0.87	0.97	97		Known to be alive		Not provided		NA	Fox attack, penetrating eye injury and thunderstorms, all with associated myopathy and renal failure.
Molony, S. E., C. V. Dowding, P. J. Baker, I. C. Cuthill and S. Harris	2006	The effect of translocation and temporary captivity on wildlife rehabilitation success: An experimental study using European hedgehogs (Erinaceus europaeus)	Biological Conservation	Journal Article	Yes	No	Yes	Effect of translocation and temporary captivity - three different translocation treatments, one wild population at the release sites and one control wild population away from the release sites.	No	Mammalia	Eulipotyphla	Hedgehog	European hedgehog	Erinaceus europaeus	2. Omnivore	0.78	Small	Nocturnal		20	20	UK	Europe	Bristol, UK	Not specified	Post-release	> 1 month	> 30					Soft	Radio/GPS tracking and resighting	8 weeks	0.15	73.1 +/- 1.1% (rehabilitated and translocated)	73.1		Kaplan-Meier survival rate	63.6 +/- 0.9% (control wild)	A short period in captivity prior to release greatly improved the chance of survival	Intervention related	NA	Major trauma, and unknown causes
Morris P.A.,	1997	Released, Rehabilitated Hedgehogs: A Follow-up Study in Jersey. Animal Welfare 6(4): 317–327.	Animal Welfare	Journal Article	Yes	No	Yes	Local vs out-of-area hedgehogs released	No	Mammalia	Eulipotyphla	Hedgehog	European hedgehog	Erinaceus europaeus	2. Omnivore	0.78	Small	Nocturnal		13		UK	Europe	Jersey, Channel Islands	Not provided	Post-release							Soft	Radio/GPS tracking	6 weeks	0.12	100% at 4 weeks, 76.92% known alive at 6 weeks	76.92		Known to be alive		No large terrestrial predators in the area	Release environment	NA	No known mortalities
Morris P.A., Meakin K., Sharafi S.,	1993	The Behaviour and Survival of Rehabilitated Hedgehogs (Erinaceus europaeus). Animal Welfare 2(1): 53–66.	Animal Welfare	Journal Article	Yes	No	Yes	None	No	Mammalia	Eulipotyphla	Hedgehog	European hedgehog	Erinaceus europaeus	2. Omnivore	0.78	Small	Nocturnal		8	3	UK	Europe	Flatford Mill Field Centre, Suffolk	Not provided	Post-release							Hard	Radio/GPS tracking	7 weeks	0.13	87.5% at 3 weeks, 75% at 5 weeks, at least 37.5% at 7 weeks.	37.5		Known to be alive	Not determined	Unfamiliar environment may have instigated unexpectedly long distance movements outside of the study area	Release environment	NA	Initial injuries, car collision, and drowning.
Morris P.A., Warwick H.,	1994	A study of rehabilitated juvenile hedgehogs after release into the wild. Animal Welfare 3(3): 163–177.	Animal Welfare	Journal Article	Yes	No	Yes	Hard vs soft release	No	Mammalia	Eulipotyphla	Hedgehog	European hedgehog	Erinaceus europaeus	2. Omnivore	0.78	Small	Nocturnal		12		UK	Europe	Devon	Nest destroyed as juveniles	Post-release							Hard vs soft release	Radio/GPS tracking	9 weeks	0.17	At least 33% for > 9 weeks.	33		Known to be alive		Habituation to humans and loss of anti-predator behaviours may cause them to be more susceptible to predators and motor cars	Intervention	NA	Predation by badgers and car collisions
Yarnell, R. W., J. Surgey, A. Grogan, R. Thompson, K. Davies, C. Kimbrough and D. M. Scott	2019	Should rehabilitated hedgehogs be released in winter? A comparison of survival, nest use and weight change in wild and rescued animals	European Journal of Wildlife Research	Journal Article	Yes	No	Yes	Release during autumn and winter (not usually attempted)	No	Mammalia	Eulipotyphla	Hedgehog	European hedgehog	Erinaceus europaeus	2. Omnivore	0.78	Small	Nocturnal		34	23	England	Europe	RSPCA rehab centres	Not provided	Post-release							Soft	Radio/GPS tracking	150 days	0.41	63% live at tag removal. Kaplan-Meier survival was 0.961 ± SE 0.028 after 100 days, falling to 0.257 ± SE 0.791 after 200 days	96.1	25.7	Kaplan-Meier survival rate	0.66	Release weight over 600g, soft released in original habitat, and mild weather improved survival.	Intervention; Release environment	NA	Road traffic incidents, predation by badgers, and starvation due to lack of fat reserves.
Garcês, A., V. Soeiro, S. Lóio, R. Sargo, L. Sousa, F. Silva and I. Pires	2020	Outcomes, mortality causes, and pathological findings in european hedgehogs (Erinaceus europeus, linnaeus 1758): A seventeen year retrospective analysis in the North of Portugal	Animals	Journal Article	Yes	Yes	No	None	Yes	Mammalia	Eulipotyphla	Hedgehog	European hedgehog	Erinaceus europaeus	2. Omnivore	0.78	Small	Nocturnal	740			Portugal	Europe	Two wildlife rehabilitation centres	Debilitation	Rehabilitation			0.666	0.2797	0	66.6										Hedgehogs are resilient animals, which are relatively easy to keep in captivity, and recover well	Intrinsic	Initial ailment resulted in death or euthanasia	NA
Rasmussen SL, Kalliokoski O, Dabelsteen T, Abelson K.	2021	An exploratory investigation of glucocorticoids, personality and survival rates in wild and rehabilitated hedgehogs (Erinaceus europaeus) in Denmark	BMC Ecology and Evolution	Journal Article	Yes	Yes	Yes	None	No	Mammalia	Eulipotyphla	Hedgehog	European hedgehog	Erinaceus europaeus	2. Omnivore	0.78	Small	Nocturnal	15	8	10	Denmark	Europe	Hedgehog rehabilitation centre near Copenhagen	Injuries or sickness	Post-release						53.33	Soft	Radio/GPS tracking	6 - 38 days post-release	0.1		57		Known to be alive	0.5	Personality, measured as shyness–boldness, did not infuence post release survival in the present study. Rehabilitated individuals had signifcantly higher levels of corticosterone and corticosterone metabolites in both saliva and faeces, respectively, compared to the wild individuals in the study		Salmonellosis	Predation by badgers, Salmonellosis, misadventure (stepped on by a cow).
Martínez, J. C., A. I. Rosique and M. S. Royo	2014	Causes of admission and final dispositions of hedgehogs admitted to three wildlife rehabilitation centers in eastern Spain	Hystrix	Journal Article	Yes	Yes	No	None	Yes	Mammalia	Eulipotyphla	Hedgehog	European hedgehogs and Algerian hedgehogs		2. Omnivore	0.78	Small	Nocturnal	490			Spain	Europe	Wildlife Rehabilitation Centers of the Valencian Community (eastern Spain)	Casual encounter, orphaned, parasites, infections, road casualty	Rehabilitation	Mean 44 days +/- 28	44 ± 28	0.69	0.28	0	69										Reason for admission related to survival rate.	Event-related	Initial ailment resulted in death or euthanasia	NA
Mo, M.; Roache, M.; Haering, R.; Kwok, A.	2020	Using wildlife carer records to identify patterns in flying-fox rescues: A case study in New South Wales, Australia	Pacific Conservation Biology	Journal Article	Yes	Yes	No	None	Yes	Mammalia	Chiroptera	Flying fox	Flying fox	Pteropus spp.	1. Herbivore	0.12 - 1.6	Small	Nocturnal	22344			Australia	Oceania	NSW	Entanglements, heat stress, orphaned pups and electrocutions.	Pre-release	Not reported		65.9% (66%, 62% and 35% for 3 species)	0.1788		65.9	N/A		Not examined		Important knowledge gap			NA		Release rates were higher in pups/juveniles than in subadults or adults. Type of ailment impacted likelihood of survival. Care centre capacity was exceeded during catastrophic events, leading to more euthanasia.	Intrinsic/individual; Event-related; Intervention-related	Initial ailment resulted in death or euthanasia	NA
Barman, R., B. Choudhury, N. V. K. Ashraf and V. Menon	2019	Rehabilitation of greater one-horned rhinoceros calves in Manas National Park, a World Heritage Site in India	Journal of Wildlife Rehabilitation	Journal Article	Yes	Yes	Yes	None	No	Mammalia	Perissodactyla	Rhinoceros	Greater one-horned rhinoceros	Rhinoceros unicornis	1. Herbivore	1600 - 2200	Large	Anytime	3	3		India	Oceania	Kaziranga National Park	Swept away in flood waters	Both	4 years	1460	1	0	0	100	Soft	Radio/GPS tracking and resighting	2 years	2	1		100	Status of each radio-collar accounted for		Appropriate husbandry and soft-release	Intervention; Release	No mortalities	No mortalities
Barnett, J., & Westcott, S.	2001	Distribution, demographics and survivorship of grey seal pups (Halichoerus grypus) rehabilitated in southwest England	Mammalia	Journal Article	Yes	Yes	No	None	No	Mammalia	Carnivora	Seal	Grey seal	Halichoerus grypus)	2. Carnivore	81	Medium	Diurnal	188			UK	Europe	National Seal Sanctuary, Gweck, Cornwall, England	Trauma, malnourished, disease	Rehabilitation			0.8085		0	81										Reason for admission was related to survival i.e. trauma had least survival.	Event-related	Initial ailment resulted in death or euthanasia, or complications during rescue and rehabilitation such as anaesthesia, toxaemia, drowning, septicaemia, ocular infection and hyperthermia in transit.	NA
MacRae, A., Haulena, M., & Fraser, D.	2011	The effect of diet and feeding level on survival and weight gain of hand‐raised harbor seal pups (Phoca vitulina).	Zoo Biology	Journal Article	Yes	Yes	No	Effect of diet and feeding level	No	Mammalia	Carnivora	Seal	Harbor seal	Phoca vitulina	2. Carnivore	60	Medium	Nocturnal	182			British Columbia	North America	Vancouver Aquarium Marine Mammal Rescue Centre	Stranded	Rehabilitation			49.45% overall. In 2007, overall mortality rate was very high (69%), but was somewhat lower for pups fed milk-replacer (34/57560%) than for those fed fish-formula (44/ 56579%). In 2008, with an increase in feeding level and some improvements to hygiene, few pups died (6/35517% on milk-replacer, 8/34524% on fish-formula).	0.2029	0	49.45										A much greater odds of surviving in 2008 compared with 2007, greater odds of surviving for pups with greater weight at admittance, and a greater odds of surviving on milk-replacer than on fish-formula.	Intrinsic; Intervention	Not able to be determined
Greig, D. J., Gulland, F. M. D., Rios, C. A., & Hall, A. J.	2010	Hematology and serum chemistry in stranded and wildcaught harbor seals in central California: Reference intervals, predictors of survival, and parameters affecting blood variables	Journal of Wildlife Diseases	Journal Article	Yes	Yes	No	None	No	Mammalia	Carnivora	Seal	Harbor seal	Phoca vitulina	2. Carnivore	60	Medium	Nocturnal	64			USA	North America	California	Stranded	Rehabilitation	84 days +/- 20 days	84 days ± 20 days	0.66	0.2969	0	66										Mass < 10kg at stranding was associated with poor survival. Presence of an umbilicus led to infections and poor survival.	Intrinsic	Septicaemia and umbilical infection, malnutrition, encephalitis and other causes.	NA
Griffith, J. E.; Higgins, D. P.	2012	Diagnosis, treatment and outcomes for koala chlamydiosis at a rehabilitation facility (1995-2005)	Australian Veterinary Journal	Journal Article	Yes	Yes	Yes	None	Yes	Mammalia	Diprotodontia	Koala	Koala	Phascolarctos cinereus	1. Herbivore	4 - 9	Medium	Crepuscular	88	46		Australia	Oceania	Port Macquarie	Chlamydiosis	Both	Median 19, 1-393 days	1-393 (median 19)	0.52	0.0341		52	Not specified	Resighted	Koala re-presented up to 1939 days after release [5.45 years]	5.45	At least 50% for significant periods.		50	"At least 50% for significant periods"		Ancillary treatments increased survival, while treatment based on clinical signs, rather than diagnostic tests and incorrect dosages given by carers reduced survival.	Intervention-related	Initial ailment resulted in death or euthanasia	Failure to eliminate pathogen before release caused re-presentations.
Lunney, D.; Gresser, S. M.; Mahon, P. S.; Matthews, A.	2004	Post-fire survival and reproduction of rehabilitated and unburnt koalas	Biological Conservation	Journal Article	Yes	Yes	Yes	None	No	Mammalia	Diprotodontia	Koala	Koala	Phascolarctos cinereus	1. Herbivore	4 - 9	Medium	Crepuscular	17	16	23	Australia	Oceania	Port Stephens, NSW	Fire related injuries	Both	Mean 168 days (52-423)	168 (52-423)	0.94	0.0588		94.12	Hard	Radio-tracked	3 years [1 year]	3	58% rehab, 67% control (annual survival)		58	Kaplan-Meier annual survival rate		Rehabilitation did not affect survival, overall survival is affected by predation by dogs.	Release environment	Initial ailment resulted in death	Predation by dogs, age related death, fighting injury, heart attack, blood poisoning, vehicle collision, euthanased due to injury, unknown.
Ellis, W. A. H.; White, N. A.; Kunst, N. D.; Carrick, F. N.	1990	response of koalas (Phascolarctos cinereus) to re-introduction to the wild after rehabilitation	Australian wildlife research	Journal Article	Yes	No	Yes	None	No	Mammalia	Diprotodontia	Koala	Koala	Phascolarctos cinereus	1. Herbivore	4 - 9	Medium	Crepuscular		4		Australia	Oceania	South east queensland	Road accident injuries	Post-release	60 days	60	Not examined				Hard	Radio-tracked	1 month [0.08]	0.08	100% at 1 month	100		Known to be alive		Not provided		NA	No mortality
Goldingay, R. L.; Dobner, B.	2014	Home range areas of koalas in an urban area of north-east New South Wales	Australian Mammalogy	Journal Article	Yes	No	Yes	None	No	Mammalia	Diprotodontia	Koala	Koala	Phascolarctos cinereus	1. Herbivore	4 - 9	Medium	Crepuscular		12		Australia	Oceania	NE NSW	Non-specific - sick and injured	Post-release	Mean 30 days for females, 40 for males	30-40					Hard	Radio-tracked	90-742 days [1]	0.25 - 2.03	70% survived for at least one year (7 of 10)		70	Known to be alive for at least 1 year		Disease management is important for survival	Intervention-related	NA	Unknown, euthanased due to ill health and a dog attack
Tribe, Andrew	2005	Measuring the success of wildlife rehabilitation	National Wildlife Rehabilitation Conference, Surfers Paradise	Grey literature - conference proceedings	Yes	No	Yes	None	No	Mammalia	Diprotodontia	Koala	Koala	Phascolarctos cinereus	1. Herbivore	4 - 9	Medium	Crepuscular		27		Australia	Oceania	SE Qld	Hit by car, dog attack, disease, displaced for land clearing	Post-release			Not reported				Hard	Radio-tracked	Up to 2 years koalas, 2 months possums	2	77.78% (13/16 and 9/11) koalas confirmed alive, known possum survival 66.2 days - 3/13 possums dead, 5 lost contact from day 16 - 37, 2 brought back into care day 37-41, 3 permanently released 82-105 days.		77.78	Status of each radio-collar accounted for		Release site was critical for survival of koalas (translocation into unfamiliar habitat is ok as long as there are sufficient food trees, and site is not exceeding carrying capacity already), shorter periods of rehabilitation are better, body weight was also important (fit and healthy at time of release).	Release environment; Intervention-related	NA	Chronic injury caused re-presentation and permanent care, euthanasia due to disease, and one unknown death.
Burton, E.; Tribe, A.	2016	The Rescue and Rehabilitation of Koalas (Phascolarctos cinereus) in Southeast Queensland	Animals	Journal Article	Yes	Yes	No	None	Yes	Mammalia	Diprotodontia	Koala	Koala	Phascolarctos cinereus	1. Herbivore	4 - 9	Medium	Crepuscular	10139			Australia	Oceania	Southeast Queensland	Chlamydiosis, vehicle collisions, domestic animal attacks,	Pre-release	Most less than 1 week, up to 365+ days	Most < 1 week, up to >365 days	27% (40% euthanized, 25.5% died in care)	0.255		27	N/A		Not examined		Not examined			NA		The relatively small proportion of successfully released koalas throughout the study period may be simply due to the severity of admission causes or the difficulty in treating and successfully rehabilitating koalas. The results also show that the rates of release and euthanasia found amongst the four wildlife hospitals varied.	Event-related	Initial ailment resulted in death or euthanasia	NA
Charalambous, R.; Narayan, E.	2020	A 29-year retrospective analysis of koala rescues in New South Wales, Australia	Plos One	Journal Article	Yes	Yes	No	None	Yes	Mammalia	Diprotodontia	Koala	Koala	Phascolarctos cinereus	1. Herbivore	4 - 9	Medium	Crepuscular	12543			Australia	Oceania	Port Stephens, Port Macquarie, Lismore	Chlamydiosis	Pre-release	Not reported		Of those that entered care, 44.26% were released, 37.21% were euthanased, 17.88% died in care, 0.65% are still in care.	0.0838		44.26	N/A		Not examined		Not examined			NA		Human population growth and prevalence of bushfires has reduced koala's ability to survive	Urbanisation	Initial ailment resulted in death or euthanasia	NA
Serangeli, M., Cistrone, L., Ancillotto, L., Tomassini, A., & Russo, D.	2012	The post-release fate of hand-reared orphaned bats: survival and habitat selection	Animal Welfare	Journal Article	Yes	No	Yes	None	No	Mammalia	Chiroptera	Bat	Kuhl’s pipistrelle	Pipistrellus kuhlii	2. Carnivore	0.006kg	Small	Nocturnal		21		Italy	Europe	Rome’s Rescue Centre of the Italian League for the Protection of Birds	Orphaned	Post-release	12 nights	12					Soft	Radio/GPS tracking	1 week	0.02	13 known to be alive at 1 week, 2 known to be alive at 2 weeks (tags lost or battery died)	61.9		Known to be alive		Ability of this species to quickly adapt to a new environment, the ready selection of foraging and roosting sites and soft release may have supported survival.	Intrinsic; Release environment	Not reported	No mortalities recorded
Neyens, Jo; Sarah Hirst	2014	Survival of Released Rehabilitated Northern Brush tailed Possums (Trichosurus arnhemensis)	Australian Wildlife Rehabilitation Conference	Grey literature - conference proceedings	Yes	No	Yes	None	No	Mammalia	Diprotodontia	Possum	Northern brush tailed possum	Trichosurus arnhemensis	2. Omnivore	1.3	Small	Nocturnal		42		Australia	Oceania	Darwin	Vehicle accident, feral animal attack, illness, relocation from urban dwellings	Post-release	Not reported		Not reported				Hard	Radio-tracked	10 days (up to 500) [0.03]	0.03	69% for more than 10 days	69		Status of each radio-collar accounted for		The area was at or near carrying capacity, and released possums were unfamiliar with the habitat and therefore disadvantaged.	Release environment	NA	Predation by pythons, stress/starvation.
Kelly, A., R. Scrivens and A. Grogan	2010	Post-release survival of orphaned wild-born polecats Mustela putorius reared in captivity at a wildlife rehabilitation centre in England	Endangered Species Research	Journal Article	Yes	Yes	Yes	None	Yes	Mammalia	Carnivora	Mustelidae	Polecat	Mustela putorius	2. Carnivore	1.5	Small	Nocturnal	137	32		UK	Europe	RSPCA Stapeley Grange Wildlife Centre	Collision, trapped, injury, weakness, orphan, other	Both			43% of adults and 89% of juveniles	0.0833	0.1257	78.57	Soft	Radio/GPS tracking	3 - 104 days	0.08	81% at 14 days and 50% at 1 month	50		Status of each radio-collar accounted for		Not provided		Initial ailment resulted in death or euthanasia	Car collision
Kido, N., Omiya, T., Kamegaya, C., Wada, Y., Takahashi, M., & Yamamoto, Y.	2014	Effective treatment for improving the survival rate of raccoon dogs infected with Sarcoptes scabiei.	Journal of Veterinary Medical Science	Journal Article	Yes	Yes	No	Ivermectin treatment regime	No	Mammalia	Carnivora	Raccoon dog	Raccoon dog	Nyctereutes procyonoides	2. Omnivore	3-7kg	Medium	Anytime	68			Japan	Oceania	Kanazawa Zoological Gardens	Disease	Rehabilitation		128.1		0.574		42.6										Treatment regime		Initial ailment resulted in death or euthanasia	NA
Kido, N., Omiya, T., Kamegaya, C., Wada, Y., Takahashi, M., & Yamamoto, Y.	2014	Effective treatment for improving the survival rate of raccoon dogs infected with Sarcoptes scabiei.	Journal of Veterinary Medical Science		Yes	Yes	No	Ivermectin and cephalexin treatment regime	No	Mammalia	Carnivora	Raccoon dog	Raccoon dog	Nyctereutes procyonoides	2. Omnivore	3-7kg	Medium	Anytime	157			Japan	Oceania	Kanazawa Zoological Gardens	Disease	Rehabilitation				0.389		61.1										Treatment regime		Initial ailment resulted in death or euthanasia	NA
Estes, J. A. and M. T. Tinker	2017	Rehabilitating sea otters: Feeling good versus being effective		Book Section	Yes	Yes	Yes	None	No	Mammalia	Carnivora	Otter	Southern sea otter	Enhydra lutris	2. Carnivore	14 - 45	Medium	Diurnal	357	45		USA	North America	Exxon Valdez oil spill in Prince William Sound, Alaska	Oiling	Both			0.5518		Grouped with dead	55.18		Radio/GPS tracking	9 months	0.75	0.7555		75.55	Status of each radio-collar accounted for		Not provided		NA	Not provided
Nicholson, T. E., Mayer, K. A., Staedler, M. M., & Johnson, A. B.	2007	Effects of rearing methods on survival of released free-ranging juvenile southern sea otters.	Biological Conservation	Journal Article	Yes	No	Yes	Surrogate rearing	No	Mammalia	Carnivora	Otter	Southern sea otter	Enhydra lutris	2. Carnivore	20 - 29.5kg	Medium	Diurnal	7		12	USA	North America	Monterey Bay Aquarium’s Sea Otter Research and Conservation (SORAC) program	Stranded	Post-release								Radio/GPS tracking	1 year	1	71% at 1 year		31	Known to be alive	75% at 1 year		Intervention
Nicholson, T. E., Mayer, K. A., Staedler, M. M., & Johnson, A. B.	2007	Effects of rearing methods on survival of released free-ranging juvenile southern sea otters.			Yes	No	Yes	Traditional rearing methods	No	Mammalia	Carnivora	Otter	Southern sea otter	Enhydra lutris	2. Carnivore	20 - 29.5kg	Medium	Diurnal	26		12	USA	North America	Monterey Bay Aquarium’s Sea Otter Research and Conservation (SORAC) program	Stranded	Post-release								Radio/GPS tracking	1 year	1	31% at 1 year		71	Known to be alive	75% at 1 year	Close contact with humans can have detrimental effects on competence, survival, and reproduction after release by disrupting social development or filial and sexual imprinting.	Intervention		Not provided
Herr, J., L. Schley and T. J. Roper	2008	Fate of translocated wild-caught and captive-reared stone martens (Martes foina)	European Journal of Wildlife Research	Journal Article	Yes	No	Yes	None	No	Mammalia	Carnivora	Mustelidae	Stone marten	Martes foina	2. Omnivore	1.1 - 1.8	Small	Nocturnal		4		Luxembourg	Europe	Bettembourg	Orphaned	Post-release	4 months	121	1			100		Radio/GPS tracking		0.36	75% >130 days	75		Known to be alive		Not provided		NA	Unknown cause of death, and neck injury from the GPS collar.
Meyer, F. C.	2020	Survival and distribution of Temminck’s pangolin (Smutsia temminckii) retrieved from the illegal wildlife trade in South Africa.		Thesis	Yes	No	Yes	Soft vs hard release	No	Mammalia	Pholidota	Pangolin	Temminck's pangolin	Smutsia temminckii	2. Carnivore	5 - 27kg	Medium	Nocturnal		41		South Africa	Africa	Limpopo, Mpumalanga and the KwaZulu-Natal Provinces	Confiscated	Post-release							Hard and soft	Radio/GPS tracking	1 year	1	70.73% known to be alive; all accounted for		70.73	Known to be alive		Soft release increased survival (although not statistically significant).	Intervention		Predation by honey badger, ingested wasp, old age, chronic stress related to illegal trade origins, killed by elephant, electrocution.
Guy, A. J.	2013	Release of rehabilitated Chlorocebus aethiops to Isishlengeni Game Farm in KwaZulu-Natal, South Africa	Journal of Nature Conservation	Journal Article	Yes	No	Yes	None	No	Mammalia	Primates	Monkey	Vervet monkey	C. aethiops	2. Omnivore	3.4 - 8	Medium	Diurnal		29		South Africa	Africa	Isishlengeni Game Farm in KwaZulu-Natal	Injury or orphaned	Post-release	Up to 2 years	< 730					Soft	Resighting	6 months	0.5	0.62	62		Known to be alive	78% wild	Release site was not ideal due to illegal hunting activities, proximity of dwellings and roads, and presence of wild conspecifics.	Release environment	NA	Predation by bird of prey and (illegal hunting) dogs .
Guy, A. J., O. M. L. Stone and D. Curnoe	2012	Assessment of the release of rehabilitated vervet monkeys into the Ntendeka Wilderness Area, KwaZulu-Natal, South Africa: a case study	Primates	Journal Article	Yes	No	Yes	None	No	Mammalia	Primates	Monkey	Vervet monkey	Chlorocebus aethiops	2. Omnivore	3.4 - 8	Medium	Diurnal		16		South Africa	Africa	Ntendeka Wilderness Area	Injury or orphaned	Post-release	At least 1 year	> 365					Soft	Radio/GPS tracking	7 months	0.58	0.375		37.5	Known to be alive		Hunting activities, and proximity of dwellings and roads reduced survival.	Release environment	NA	Predation by an eagle, (illegal hunting) dogs
Wimberger, K., Downs, C. T., & Perin, M. R. ().	2010	Postrelease success of two rehabilitated vervet monkey (Chlorocebus aethiops) troops in KwaZulu-Natal, South Africa. Folia Primatologica, 81, 96–108.	Folia Primatologica	Journal Article	Yes	No	Yes	None	No	Mammalia	Primates	Monkey	Vervet monkey	Chlorocebus aethiops	2. Omnivore	3.4 - 8	Medium	Diurnal		35		South Africa	Africa	KwaZulu-Natal	Unknown	Post-release	2-3 years	730-1095					Soft	Radio/GPS tracking	10 months	0.83	Annual survival 0.69 +/- 0.1 for troop 1, 0.74 +/- 0.1 for Troop 2		74	Annual survival rate		Lack of cohesiveness before release	Intervention	NA	Snake bite, killed by humans, predation by eagles, and unknown causes.
Wimberger, K., Downs, C. T., & Perin, M. R. ().	2010	Postrelease success of two rehabilitated vervet monkey (Chlorocebus aethiops) troops in KwaZulu-Natal, South Africa. Folia Primatologica, 81, 96–108.			Yes	No	Yes	None	No	Mammalia	Primates	Monkey	Vervet monkey	Chlorocebus aethiops	2. Omnivore	3.4 - 8	Medium	Diurnal		24		South Africa	Africa	KwaZulu-Natal	Unknown	Post-release	2-3 years	730-1096					Soft	Radio/GPS tracking	10 months	0.83	Annual survival 0.69 +/- 0.1 for troop 1, 0.74 +/- 0.1 for Troop 2		69	Annual survival rate		Lack of cohesiveness before release	Intervention	NA	Injuries from inter- or intra-group conflict, predation by eagles, and unknown causes.
Miazga, K., J. Joubert, M. Sinclair and A. Cywińska	2020	Releasing three orphaned white rhinoceroses (Ceratotherium simum) to the game reserve in South Africa. rehabilitation, translocation and post-release observations	Animals	Journal Article	Yes	Yes	Yes	None	No	Mammalia	Perissodactyla	Rhinoceros	White rhinoceros	Ceratotherium simum	1. Herbivore	1700 - 2300	Large	Anytime	3	3		South Africa	Africa		Orphaned	Both	15 months	450	1	0	0	100	Hard	Radio/GPS tracking	Not specified	0.04	100% at 2 weeks	100		Status of each animal accounted for		Maintain normal fear of humans, Anti-poaching Units, and dehorning.	Intervention; Release environment	No mortalities	No mortalities
Beringer, J., P. Mabry, T. Meyer, M. Wallendorf and W. R. Eddleman	2004	Post-release survival of rehabilitated white-tailed deer fawns in Missouri	Wildlife Society Bulletin	Journal Article	Yes	No	Yes	None	No	Mammalia	Artiodactyla	Deer	White-tailed deer	Odocoileus virginianus	1. Herbivore	68	Medium	Crepuscular		41		USA	North America	Missouri	Abandoned or 'picked up'	Post-release							Hard	Radio/GPS tracking	100 days	0.27	0.232 CI 0.128 and 0.422	23.2		100 day survival rate		Abnormal behaviours and naivety, habituation to humans, and unfamiliarity with the area contributed to low survival.	Intervention; Release environment	NA	Predation by dogs and bobcats, unknown causes, accidents, poaching and legal harvest.
Williams, S. C., & Gregonis, M. A.	2015	Survival and movement of rehabilitated white‐tailed deer fawns in Connecticut	Wildlife Society Bulletin	Journal Article	Yes	No	Yes	Soft release vs hard release	No	Mammalia	Artiodactyla	Deer	White-tailed deer	Odocoileus virginianus	1. Herbivore	68	Medium	Crepuscular		29		USA	North America	Connecticut	Orphaned or injured	Post-release	< 3 months						Hard vs soft	Radio/GPS tracking	86 days	0.24	86% of fawns were dead within 86 days of release. 100-day Kaplan–Meier survival rate of 0.138.	14		Known to be alive		All fawns, regardless of release technique, lacked the behavioral attributes needed by truly wild white-tailed deer to survive to adulthood. There is no substitute for the female–fawn relationship, which is essential for fawn survival.	Intervention		Predation by coyote and bobcat, vehicle collision and pneumonia
Rio-Maior, H., P. Beja, M. Nakamura, N. Santos, R. Brandão, R. Sargo, I. Dias, F. Silva and F. Álvares	2016	Rehabilitation and post-release monitoring of two wolves with severe injuries	Journal of Wildlife Management	Journal Article	Yes	No	Yes	None	No	Mammalia	Carnivora	Wolf	Wolf	Canis lupus	3. Apex predators	23 - 80	Medium	Nocturnal		2		Portugal	Europe	Iberian Peninsula	Trauma	Post-release	6 - 12 weeks	42-84	1			100	Hard	Radio/GPS tracking	12 months	1	50% at 5 months, 0% at 12 months	50	0	Status of all animals accounted for		Not provided		NA	Illegally shot, car collision
Englefield, B.; Candy, S.; Starling, M.; McGreevy, P.	2019	The Demography and Practice of Australians Caring for Native Wildlife and the Psychological, Physical and Financial Effects of Rescue, Rehabilitation and Release of Wildlife on the Welfare of Carers	Animals	Journal Article	Yes	Yes	No	None	Yes	Mammalia	Diprotodontia	Multiple			1. Herbivore		Small	Anytime	4608			Australia	Oceania	Australia	Orphaned or injured due to animal attack and vehicle collisions.	Pre-release	Not reported		0.85			85	Soft		Not examined		Not examined			NA		Not provided		Not provided	NA
